# Supplementary material for: Psychological Distress and Quality of Life in a Community-Based Sample of Adults with Atopic Dermatitis: A Cross-Sectional Exploratory Study
Source: Healthcare (Basel). 2026 Feb 5;14(3):398. doi: 10.3390/healthcare14030398 (PMC12897151; doi:10.3390/healthcare14030398)
Supplement: Supplementary file 1 [file healthcare-14-00398-s001.zip]

Archive with 1 entries (1 files):
- healthcare-4088134-supplementary.pdf
